# Supplementary material for: Genomics of Staphylococcus aureus Strains Isolated from Infectious and Non-Infectious Ocular Conditions
Source: Antibiotics (Basel). 2022 Jul 27;11(8):1011. doi: 10.3390/antibiotics11081011 (PMC9405196; doi:10.3390/antibiotics11081011)
Supplement: Supplementary file 1 [file antibiotics-11-01011-s001.zip]

Archive with 1 entries (1 files):
- antibiotics-1826497-supplementary.pdf
